# Supplementary material for: Heritability of tomato rhizobacteria resistant to Ralstonia solanacearum
Source: Microbiome. 2022 Dec 15;10:227. doi: 10.1186/s40168-022-01413-w (PMC9753271; doi:10.1186/s40168-022-01413-w)
Supplement: Supplementary file 3 — Additional file 2: Table S1. KEGG enrichment analysis of genes in different clusters. [file 40168_2022_1413_MOESM2_ESM.xlsx]

## Sheet: Sheet1
KEGG enrichment analysis of genes in different clusters
Cluster	ID	Description	GeneRatio	Padj	geneID	Count
cl6	sly04626	Plant-pathogen interaction	16/74	1.82011e-06	543880/101245711/101268787/101259138/543942/101265138/543603/101257927/101258194/101256237/101261749/101256817/101267202/101259700/101260188/101263667	16
cl6	sly00360	Phenylalanine metabolism	7/74	0.000248574	101264847/778254/778255/112941051/101261892/101265757/101265155	7
cl6	sly04016	MAPK signaling pathway - plant	10/74	0.00406744	543880/101268787/544165/543603/101258194/101244245/101261749/101248778/101263667/101255059	10
cl6	sly00330	Arginine and proline metabolism	5/74	0.0203653	101260400/101253022/101268445/101249044/101266198	5
cl3	sly00940	Phenylpropanoid biosynthesis	5/22	0.0198761	101244233/101249975/101244682/544293/101268131	5
cl4	sly04075	Plant hormone signal transduction	5/17	0.0255633	101246226/101251725/101257321/101250042/101257659	5
cl2	sly00195	Photosynthesis	6/28	0.000107959	101245583/101264609/544077/101265249/101258321/543931	6
cl2	sly00196	Photosynthesis - antenna proteins	4/28	0.000119457	101249002/101264376/101266527/101268669	4
cl2	sly00860	Porphyrin metabolism	4/28	0.00103673	101244441/101257518/543647/101262299	4
cl5	sly00920	Sulfur metabolism	3/19	0.00570921	101257319/101252466/544267	3
cl1	sly00940	Phenylpropanoid biosynthesis	4/9	0.00128073	101261786/112940153/101246796/101247181	4
